# Supplementary material for: Heart rate variability analysis using robust period detection
Source: Biomed Eng Online. 2014 Sep 23;13:138. doi: 10.1186/1475-925X-13-138 (PMC4228159; doi:10.1186/1475-925X-13-138)
Supplement: Supplementary file 1 — Additional file 1: Matlab code for robust period detection. (ZIP 113 KB) [file 12938_2014_884_MOESM1_ESM.zip]

Archive with 6 entries (6 files):
- index.html/fitSp_corr.m
- index.html/fitSp_corr_1.m
- index.html/helpScript.m
- index.html/oneFrequencyTest.m
- index.html/pvalues.m
- index.html/Readme.pdf
