# Supplementary material for: Heart rate variability analysis using robust period detection
Source: Biomed Eng Online. 2014 Sep 23;13:138. doi: 10.1186/1475-925X-13-138 (PMC4228159; doi:10.1186/1475-925X-13-138)
Supplement: Supplementary file 1 — Additional file 1: Matlab code for robust period detection. (ZIP 113 KB) [file 12938_2014_884_MOESM1_ESM.zip › index.html/fitSp_corr.m]

function [Y] = fitSp_corr(inp,t,regrtype)
% Usage: [Y] = fitSp_corr(inp,t,regrtype), where
% inp is the input data matrix with measurements as column vectors, t is
% the time point vector and regrtype can be 'ols', 'mtukey', 'lts' or
% 'mcd'. For 'lts' and 'mcd' the package Libra must be installed, see 
% http://wis.kuleuven.be/stat/robust/LIBRA.html. The output Y contains the
% estimated power spectra as column vectors.
%
% The function finds a robust spectral estimate iteratively. The method
% uses residuals of the last fitting round to fit sinusoidals into the
% data. Performed this way we can avoid over fitting 

if (~exist('regrtype'))
    regrtype = 'Mtukey';    % set Tukey's biweight as the default
end

% [Y] = fitspectra(inp,t,regrtype); %find the initial spectral estimate
nots = size(inp,2);  % no. of time series
N = length(t);
n = (t - t(1)) / (t(end) - t(1)) * (N-1); % Rational time indices
k = 0 : floor(N/2); % if N is even, the pi-frequency (N/2) must be handled separately
K = length(k);
n = n(:); k = k(:); % to make sure n and k are column vectors

isEven = 1-mod(N,2);

temp = kron(n, k' );
sines = sin(2*pi*temp/N);   % The sines we use in regression
cosines = cos(2*pi*temp/N); % The cosines we use in regression
% Notice that the first columns in "sines" and "columns" are obsolete
% and will be ignored in the following by "clever" indexing

A = zeros(K,nots,2);

for gene = 1:nots
    X = inp(:,gene);
    % first subtract the location
    [DC,RESID] = location(X, N, regrtype);
    A(1,gene,1) = DC;
    clear DC; clear RESID;
    for jj = 2:(K-1)
        [B,RESID]=othFreqs(X,sines(:,jj),cosines(:,jj),N,regrtype);
        A(jj,gene,:) = B;
    end
    if ( isEven ) % if N is even then the a_N/2
        [B,RESID]=even_Pi(X,N,n,regrtype);
        A(K,gene,1) = B;
    else
        [B,RESID]=othFreqs(X,sines(:,K),cosines(:,K),N,regrtype);
        A(K,gene,:) = B;
    end
end

Y = N / 4 * [A(:,:,1).^2 + A(:,:,2).^2];
A = zeros(K,nots,2);

for gene = 1:nots
    tempsp = Y(:,gene);
    X = inp(:,gene);
    [sp,index] = sort(tempsp,1,'descend');
    % first subtract the location
    [DC,RESID] = location(X, N, regrtype);
    A(1,gene,1) = DC;
    X = RESID;
    clear DC; clear RESID;
    for jj = 1:K
        if index(jj) == 1
            %do nothing, location has been already taken care of
        elseif ( (index(jj)==K) & isEven ) % if N is even then the a_N/2
            [B,RESID]=even_Pi(X,N,n,regrtype);
            A(K,gene,1) = B;
            X = RESID;
        else
            [B,RESID]=othFreqs(X,sines(:,index(jj)),cosines(:,index(jj)),N,regrtype);
            A(index(jj),gene,:) = B;
            X = RESID;
        end
    end
end

Y = N / 4 * [A(:,:,1).^2 + A(:,:,2).^2];    % the factor N/4 is motivated in Priestley (1981) p. 397


%Internal functions
%%%%%%%THE DC-LEVEL%%%%%%%%%%%%%%
function [DC,RESID] = location(X, N, regrtype);
switch lower(regrtype)
    case 'mtukey'
        [B,STATS] = robustfit([ones(N,1)],X,'bisquare', ... 
            4.6851,'off');   % location estimate
        DC = 2*B;
        RESID = STATS.resid;
    case 'mcd'
%             I/O: result=mcdregres(x,y,'alpha',0.75,'ntrial',500,'plots',1,'classic',0);
        results = mcdcov(X,'plots',0);
        DC = 2*results.center;
        RESID = X-results.center;
    case 'ols'
%         I/O:  result=ols(x,y,'plots',0,'intercept',0)
%         intercept : logical flag: if 1, a model with constant term will be 
%         fitted; if 0, no constant term will be included. (default: 1)
%         plots : if 0, the plots are supressed (default:0)
%             result = ols([ones(N,1)],inp(:,gene),'intercept',0);   % location estimate
%             A(1,gene,1) = result.slope;
        B = regress(X, [ones(N,1)]);
        RESID = X - B;
        DC = 2*B;
%     case 'lms'
%         [LMSout,blms,Rsq] = LMSreg(inp(:,gene));
%         A(1,gene,1) = blms(1);
    case 'lts'
        result = ltsregres([ones(N,1)],X,'intercept',0,'plots',0);   % location estimate
        DC = 2*result.slope;
        RESID = result.res;
    otherwise
        disp('Unknown method! Exiting.'); return;
end
%%%%%%%OTHER FREQUENCIES%%%%%%%%%
function [B,RESID] = othFreqs(X,sine,cosine,N,regrtype);
% large tuning constant for gaussian noise, smaller for outlier-
% contaminated data
switch lower(regrtype)
    case 'mtukey'
        [temp,STATS] = robustfit([sine,cosine], ... 
            X,'bisquare',4.6851,'on');
        B = temp(2:3);
        RESID = STATS.resid;
    case 'mcd'
        results = mcdregres([sine,cosine],...
            X,'plots',0);
        B = results.slope;
        RESID = results.res;
    case 'ols'
        temp = regress(X,...
            [ones(N,1), sine, cosine]);
        B = temp(2:3);
        RESID = X - temp(2)*sine - temp(3)*cosine;
%         case 'lms'
%             [LMSout,blms,Rsq] = LMSreg(inp(:,gene) - A(1,gene,1),...
%                 [sines(:,freq),cosines(:,freq)]);
%             A(freq,gene,:) = blms(2:3);
    case 'lts'
        result = ltsregres([sine,cosine], ...
            X,'intercept',1,'plots',0);   % location estimate
        B = result.slope(1:2);
        RESID = result.res;
    otherwise
        disp('Unknown method! Exiting.'); return;
end

%%%%%%%IN CASE N IS EVEN%%%%%%%%%%%%%%
function [B,RESID] = even_Pi(X,N,n,regrtype);
%A(K+1,gene,2) = 0;
cosine = cos(pi*n)';
switch lower(regrtype)
    case 'mtukey'
         [temp,STATS] = robustfit(cosine,X,'bisquare', ... 
            4.6851,'on');   % location estimate
         B = 2*temp(2);
         RESID = STATS.resid;
    case 'mcd'
%             I/O: result=mcdregres(x,y,'alpha',0.75,'ntrial',500,'plots',1,'classic',0);
        results = mcdregres(cosine,...
            X,'plots',0);
        B = 2*results.slope;
        RESID = results.res;

    case 'ols'
%         I/O:  result=ols(x,y,'plots',0,'intercept',0)
%         intercept : logical flag: if 1, a model with constant term will be 
%         fitted; if 0, no constant term will be included. (default: 1)
%         plots : if 0, the plots are supressed (default:0)
%             result = ols([ones(N,1)],inp(:,gene),'intercept',0);   % location estimate
%             A(1,gene,1) = result.slope;
        temp = regress(X, [ones(N,1),cosine]);
        RESID = X - temp(2)*cosine;
        B = 2*temp(2);


%         case 'lms'
%             [LMSout,blms,Rsq] = LMSreg(inp(:,gene));
%             A(K+1,gene,1) = blms(1);

    case 'lts'
        result = ltsregres(cosine,X,'intercept',1,'plots',0);   % location estimate
        B = 2*result.slope(1);
        RESID = result.res;

    otherwise
        disp('Unknown method! Exiting.'); return;
end
