# Supplementary material for: Heart rate variability analysis using robust period detection
Source: Biomed Eng Online. 2014 Sep 23;13:138. doi: 10.1186/1475-925X-13-138 (PMC4228159; doi:10.1186/1475-925X-13-138)
Supplement: Supplementary file 1 — Additional file 1: Matlab code for robust period detection. (ZIP 113 KB) [file 12938_2014_884_MOESM1_ESM.zip › index.html/helpScript.m]

% This file demonstrates the present two different approaches for 
% periodicity detection.
%
% Latest bugfix: May 30 2008 (please see pvalues.m for more information)
%
% Let us assume that we have the measurement matrix 'data' (n x p) with n
% time points and p variables. Let 'time' be the vector of measurement
% times in hours.
%
% 1.
% Detect periodicities at a known cycle time.
% Let 'periodicity_time' be the time of periodicity we want to search for 
% and noOfPerms the number of permutations used the estimation of the p
% values.
pval = oneFrequencyTest(data, periodicity_time, time, noOfPerms);

% _or_
% 2.
% Detect periodicities at all the frequencies (can be very time consuming).
regrtype = 'mtukey';
[y] = fitSp_corr(data,time,regrtype);
pVals = pvalues(y, data, time, regrtype, noOfPerms);

% Now 'pval'/'pVals' are the p values corresponding to the time series (low p value
% implies periodicity) and we can use multiple correction etc.
