# Supplementary material for: Heart rate variability analysis using robust period detection
Source: Biomed Eng Online. 2014 Sep 23;13:138. doi: 10.1186/1475-925X-13-138 (PMC4228159; doi:10.1186/1475-925X-13-138)
Supplement: Supplementary file 1 — Additional file 1: Matlab code for robust period detection. (ZIP 113 KB) [file 12938_2014_884_MOESM1_ESM.zip › index.html/oneFrequencyTest.m]

function pval = oneFrequencyTest(data,periodicity_time, time, noOfPerms)
% Usage: pvals = oneFrequencyTest(data,periodicity_time, time, noOfPerms)
% This function fits a sinusoidal of specified frequency to data to
% determine if periodicities are present. The output variable pvals gives
% the associated p values where values near to zero imply periodicity. data
% should be a matrix of the measurements (n x p) with n time points and p
% variables (genes). noOfPerms is the number of permutations used per gene
% in estimating the significance values (p values). This defaults to 300.
% periodicity_time is the time in hours at which the periodicity should be
% sought. time is the vector of measurement times in hours. The method used
% in the estimation is the robust Tukey's bisquare-weighted M-estimator.

if (~exist('noOfPerms'))
    noOfPerms = 300;
elseif isempty(noOfPerms)
    noOfPerms = 300;
end

time = time(:); % to make time a column vector, just in case
noOfGenes = size(data,2);
Nt = length(time);
timeVector = (time - time(1)) / (time(end) - time(1)) * (Nt-1);
Fs = (timeVector(2)-timeVector(1)) / (time(2)-time(1)); % 1/The mean sampling time
%periodicity_time = 24;  % in hours
f = (1/Fs)/periodicity_time;

sine = sin(2*pi*f*timeVector);   % The sine we use in regression
cosine = cos(2*pi*f*timeVector); % The cosine we use in regression

%X = [ones(size(sine)),sine,cosine]; % Design matrix to be used in regres.
X = [sine,cosine]; % Design matrix to be used in regres.

for gene = 1:noOfGenes
    temp = robustfit(X, data(:,gene),'bisquare',4.6851,'on');
    A(:,gene) = temp(:);
end
A = A(2,:).^2 + A(3,:).^2;  % A is a row vector
% Next the permutation distributions for each time series.

for kierros = 1 : noOfPerms
    permu = randperm(Nt);
    for gene = 1:size(data,2)
        sarja = data(permu,gene);
        temp = robustfit(X, sarja,'bisquare',4.6851,'on');
        distri(kierros,gene) = temp(2)^2 + temp(3)^2;
    end
end
%%%%%%%%%%%%%%%%%%%%%%%%%
for gene = 1 : noOfGenes
    [FF_rob(:,gene),Xi_rob(:,gene)] = ksdensity(distri(:,gene), 'npoints', 300);
end
%%%%%%%%%%%%%%%%%%%%%%%%%

for h = 1:noOfGenes %calculate p-values for each test/gene
    pval(h) = sum(FF_rob(A(h) < Xi_rob(:, h), h));
    pval(h) = pval(h) * (Xi_rob(2,h)-Xi_rob(1,h)); %assumption:...
    %...ksdensity returns g_pop (or FF) equally sampled
end
