# Supplementary material for: Heart rate variability analysis using robust period detection
Source: Biomed Eng Online. 2014 Sep 23;13:138. doi: 10.1186/1475-925X-13-138 (PMC4228159; doi:10.1186/1475-925X-13-138)
Supplement: Supplementary file 1 — Additional file 1: Matlab code for robust period detection. (ZIP 113 KB) [file 12938_2014_884_MOESM1_ESM.zip › index.html/pvalues.m]

function pVals = pvalues(y, x, t, regrtype, noOfPermutations)
%
% Last modified: May 30, 2008. BUGFIX: The DC-component (and in case N is
% even also the pi-frequency-component), i.e. the components with just one
% degree of freedom, were accidentally considered in the implementation 
% in evaluating the g-statistic. The bug has been fixed and only affected
% the unknown-frequency scenario.
%
% This function evaluates the p-values based on the spectra and
% g-statistics of time series.
% Usage:
% pVals = pvalues(y, x, regrtype, 300);
% for the permutation test approach.
% 'y' consists of the spectrum estimates of time series as column vectors,
% 'x' consists of the original time series and noOfPermutations is the 
% number of permutations used for each time series.
% 't' are the sampling times
% 'regrtype' is the type of regression used ('ols','mtukey' (default),'lts'
% or 'mcd')
% 'noOfPermutations' is the number of permutations used (defaults to 300)
% N.B. that since random permutations are used in the permutation test 
% approach, the number of used permutations (noOfPermutations) should be 
% significantly lower than N! (the maximum number of distinct permutations 
% for a time series of length N) to avoid duplicates. 

N = length(t);
isEven = 1-mod(N,2);
gStats = gstatistics(y, isEven);


if (~exist('noOfPermutations'))
    noOfPermutations = 300; % The default no. of permutations
end

if (~exist('regrtype'))
    regrtype = 'mtukey';
end

if (~exist('x'))
    display('Error! The original data matrix must be provided!')
    pVals = 0;
    return
end

[tSLength,tSNumber] = size(y);
pVals = 0;
for tS = 1:tSNumber
    temp = zeros(length(x(:,tS)), noOfPermutations);
    xtemp = x(:,tS);
    for perm = 1:noOfPermutations
        % resample the time series
        temp(:,perm) = xtemp(randperm(length(xtemp)));
    end
    % Evaluate the spectral estimator for each permutation
    specTemp = fitSp_corr(temp,t,regrtype);
    % Evaluate g-statistics for each spectral estimate
    gs = gstatistics(specTemp, isEven);
    % Form the estimated distribution for this time series
    [FF,Xi] = ksdensity(gs);
    % Estimate the p-values
    pVals(tS) = sum(FF(Xi > gStats(tS)));
    multiplier = Xi(2)-Xi(1);
    pVals(tS) = pVals(tS) * multiplier;
end
return
end %function
%%%%%%%%%%%%%%%%%%%%%%%%%%%%%%%%%%%%%%%%%%%%%%%%%%%%%%%%%%%%%%%%%%%%%%%%%%%
%%% Inner functions %%%
%%%%%%%%%%%%%%%%%%%%%%%%%%%%%%%%%%%%%%%%%%%%%%%%%%%%%%%%%%%%%%%%%%%%%%%%%%%

% This function returns the g-statistics of spectra
function gStats = gstatistics(y, isEven)
if ~isEven %is it odd? if yes, then index 2:end
    maxVals = max(y(2:end,:),[],1);
    sumVals = sum(y(2:end,:),1);
    gStats = maxVals./sumVals;
else % if even, then index 2:(end-1)
    maxVals = max(y(2:(end-1),:),[],1);
    sumVals = sum(y(2:(end-1),:),1);
    gStats = maxVals./sumVals;
end
return
end
